# Supplementary material for: Evaluating the Impact of Oral Contraceptives on Pancreatic Cancer Risk: A Two-Sample Mendelian Randomization Analysis
Source: Biomedicines. 2025 May 31;13(6):1351. doi: 10.3390/biomedicines13061351 (PMC12190781; doi:10.3390/biomedicines13061351)
Supplement: Supplementary file 1 [file biomedicines-13-01351-s001.zip]

Archive with 1 entries (1 files):
- biomedicines-3569617-supplementary.xlsx
