# Supplementary material for: Evaluating the Impact of Oral Contraceptives on Pancreatic Cancer Risk: A Two-Sample Mendelian Randomization Analysis
Source: Biomedicines. 2025 May 31;13(6):1351. doi: 10.3390/biomedicines13061351 (PMC12190781; doi:10.3390/biomedicines13061351)
Supplement: Supplementary file 1 [file biomedicines-13-01351-s001.zip › biomedicines-3569617-supplementary.xlsx]

## Sheet: S1.drug target with Drugbank
Ethinyl estradiol		SLCO1A2	9606	Homo sapiens (human)	Inhibitor			PMID:10611165
		ALB	9606	Homo sapiens (human)	Binder			PMID:2308344
		ESR1	9606	Homo sapiens (human)	Agonist			PMID:17125913|PMID:17095591|PMID:17142999|PMID:17124377|PMID:19237207|PMID:11752352|PMID:17138652|PMID:19434891
		NR1I2	9606	Homo sapiens (human)	Agonist			PMID:17327420
		CYP3A4	9606	Homo sapiens (human)	Substrate			PMID:29637542|PMID:15304426
		CYP2C8	9606	Homo sapiens (human)	Substrate|Inhibitor			PMID:15601807|PMID:29637542
		CYP2C9	9606	Homo sapiens (human)	Substrate			PMID:29637542
		CYP1A2	9606	Homo sapiens (human)	Substrate			PMID:29637542
		CYP3A5	9606	Homo sapiens (human)	Substrate			PMID:28579309
		UGT1A4	9606	Homo sapiens (human)	Substrate			PMID:8474433
		UGT1A3	9606	Homo sapiens (human)				PMID:28579309
		UGT1A1	9606	Homo sapiens (human)	Substrate|Inducer			PMID:25418972|PMID:8474433|PMID:15304429|PMID:29637542
		UGT1A9	9606	Homo sapiens (human)	Substrate			PMID:8474433
		UGT2B7	9606	Homo sapiens (human)	Substrate			PMID:28579309
		SULT1A3	9606	Homo sapiens (human)	Substrate			PMID:15483196
		SULT1E1	9606	Homo sapiens (human)	Substrate			PMID:15483196
		COMT	9606	Homo sapiens (human)	Substrate			PMID:28579309
		CYP2C19	9606	Homo sapiens (human)	Inhibitor			PMID:19454483|PMID:23844835|PMID:12895199
		ABCB11	9606	Homo sapiens (human)	Inhibitor			PMID:10648470|PMID:10869290|PMID:10611165
		SLC10A1	9606	Homo sapiens (human)	Inhibitor			PMID:10611165
		ABCC2	9606	Homo sapiens (human)	Inhibitor|Inducer			PMID:9571149|PMID:9207286
		ABCB1	9606	Homo sapiens (human)	Substrate			PMID:15290871|PMID:10869290
		SHBG	9606	Homo sapiens (human)	Binder			PMID:25349334
Levonorgestrel
		PGR	9606	Homo sapiens (human)	Modulator			PMID:17077229|PMID:16157482|PMID:17531625|PMID:17484506
		SRD5A1	9606	Homo sapiens (human)	Inhibitor			PMID:11075290|PMID:1828548
		ESR1	9606	Homo sapiens (human)	Other/unknown			PMID:16609013|PMID:1562565|PMID:16325240|PMID:21791876|PMID:12589940
		AR	9606	Homo sapiens (human)	Binder			PMID:3139361|PMID:14672731|PMID:19833195
		SHBG	9606	Homo sapiens (human)	Inhibitor|Binder			PMID:12586319|PMID:2498034|PMID:9866001|PMID:11521119
		NR3C1	9606	Homo sapiens (human)	Binder			PMID:2175153
		CYP3A5	9606	Homo sapiens (human)	Substrate			PMID:23715232|PMID:28187506|PMID:22299599
		CYP3A4	9606	Homo sapiens (human)	Substrate			PMID:23715232|PMID:12817528|PMID:22299599
Desogestrel
		PGR	9606	Homo sapiens (human)	Agonist			PMID:10601100|PMID:6645495|PMID:11752352|PMID:7750284|PMID:11041225|PMID:3139361
		ESR1	9606	Homo sapiens (human)	Agonist			PMID:10836199|PMID:7750284|PMID:2175153
		CYP3A4	9606	Homo sapiens (human)	Substrate			PMID:15963096
		CYP2C9	9606	Homo sapiens (human)	Substrate
		UGT1A1	9606	Homo sapiens (human)	Inducer
		ALB	9606	Homo sapiens (human)	Binder
		SHBG	9606	Homo sapiens (human)	Binder
Cyproterone acetate
		AR	9606	Homo sapiens (human)	Antagonist			PMID:17016423|PMID:15579329|PMID:15483189|PMID:17139284|PMID:19463689
		KLK3	9606	Homo sapiens (human)				PMID:15308689
		CYP3A4	9606	Homo sapiens (human)	Substrate|Inhibitor			PMID:26327902
		CYP19A1	9606	Homo sapiens (human)	Inhibitor			PMID:9630396
Drospirenone		NR3C2	9606	Homo sapiens (human)	Antagonist			PMID:8732994|PMID:8922878|PMID:11024226|PMID:7625729|PMID:12659403|PMID:15134826
		AR	9606	Homo sapiens (human)	Antagonist			PMID:11024226|PMID:7625729|PMID:15134826
		PGR	9606	Homo sapiens (human)	Agonist			PMID:16157482|PMID:8922878|PMID:16291771|PMID:15493951|PMID:11024226|PMID:7625729|PMID:17000933
		NR3C1	9606	Homo sapiens (human)	Binder			PMID:11024226|PMID:7625729
		PTGS2	9606	Homo sapiens (human)	Inhibitor|Inducer			PMID:20063991|PMID:23788841
		PON1	9606	Homo sapiens (human)	Substrate			PMID:19850433
		CYP3A4	9606	Homo sapiens (human)	Substrate			PMID:28986954|PMID:26271371|PMID:25890012
Dienogest
		PGR	9606	Homo sapiens (human)	Agonist			PMID:18061638
		AR	9606	Homo sapiens (human)	Antagonist			PMID:18061638
		CYP3A4	9606	Homo sapiens (human)	Substrate			PMID:26327902
estradiol valerate
		HSD17B2	9606	Homo sapiens (human)				PMID:21972996
		ESR1	9606	Homo sapiens (human)	Agonist			PMID:17125913|PMID:17138652|PMID:11752352|PMID:2011412
		ESR2	9606	Homo sapiens (human)	Agonist			PMID:17464340|PMID:2011412
		NR1I2	9606	Homo sapiens (human)				PMID:17327420
		CHRNA4	9606	Homo sapiens (human)				PMID:11517245
		NCOA2	9606	Homo sapiens (human)				PMID:15123288
		GPER1	9606	Homo sapiens (human)				PMID:17088055
		ATP6	9606	Homo sapiens (human)				PMID:21034808
		BECN1	9606	Homo sapiens (human)				PMID:21034808
		ESRRG	9606	Homo sapiens (human)	Ligand			PMID:22935422
		CYP1A2	9606	Homo sapiens (human)	Substrate|Inhibitor			PMID:19454483|PMID:15217502|PMID:16790556|PMID:12865317
		UGT1A1	9606	Homo sapiens (human)	Substrate			PMID:20620155|PMID:15535854|PMID:11159893
		CYP3A4	9606	Homo sapiens (human)	Substrate|Inducer			PMID:14703066|PMID:12865317
		CYP3A5	9606	Homo sapiens (human)	Substrate
		CYP3A7	9606	Homo sapiens (human)	Substrate
		CYP1A1	9606	Homo sapiens (human)	Substrate			PMID:16207128|PMID:17570247
		CYP1B1	9606	Homo sapiens (human)	Substrate			PMID:17570247|PMID:11264459
		CYP2C19	9606	Homo sapiens (human)	Substrate			PMID:11741520
		CYP2C8	9606	Homo sapiens (human)	Substrate			PMID:11741520|PMID:11159893
		CYP2C9	9606	Homo sapiens (human)	Substrate			PMID:14703066
		SLC22A2	9606	Homo sapiens (human)	Inhibitor			PMID:12110607|PMID:9830022
		SLC22A1	9606	Homo sapiens (human)	Inhibitor			PMID:12110607|PMID:30214155|PMID:9830022
		SLC22A3	9606	Homo sapiens (human)	Inhibitor			PMID:12110607|PMID:9830022
		SLCO2B1	9606	Homo sapiens (human)	Inhibitor			PMID:11683238
		SLCO1A2	9606	Homo sapiens (human)	Inhibitor			PMID:8786566|PMID:8779894|PMID:11159893
		ABCC10	9606	Homo sapiens (human)	Inhibitor			PMID:12527806
		SLC22A11	9606	Homo sapiens (human)	Inhibitor			PMID:10660625
		ABCG2	9606	Homo sapiens (human)	Inhibitor			PMID:11927002|PMID:12920197
		SLCO1B1	9606	Homo sapiens (human)	Inhibitor			PMID:11683238|PMID:11159893
		ABCB1	9606	Homo sapiens (human)	Substrate			PMID:15290871|PMID:7914405
		SLC22A8	9606	Homo sapiens (human)				PMID:11306713
		SLCO1B3	9606	Homo sapiens (human)				PMID:11159893
		SLCO1C1	9606	Homo sapiens (human)				PMID:12351693
		SLCO4A1	9606	Homo sapiens (human)				PMID:10873595
		SHBG	9606	Homo sapiens (human)				PMID:17274467|PMID:8530713|PMID:17435665|PMID:17201714|PMID:17258903|PMID:3521955|PMID:17171213
		ALB	9606	Homo sapiens (human)				PMID:8530713
		FABP2	9606	Homo sapiens (human)				PMID:19398502
Medroxyprogesterone acetate
		PGR	9606	Homo sapiens (human)	Agonist			PMID:17138644|PMID:17109827|PMID:17013809|PMID:11752352|PMID:17015480|PMID:16985038
		ESR1	9606	Homo sapiens (human)	Agonist			PMID:17094978|PMID:17103262|PMID:17118173|PMID:17415709|PMID:17203775
		ABCB1	9606	Homo sapiens (human)	Inhibitor			PMID:11600316
		GABRA1	9606	Homo sapiens (human)	Inhibitor			PMID:21562760
		GABRA2	9606	Homo sapiens (human)	Inhibitor			PMID:21562760
		GABRA3	9606	Homo sapiens (human)	Inhibitor			PMID:21562760
		GABRA4	9606	Homo sapiens (human)	Inhibitor			PMID:21562760
		GABRA5	9606	Homo sapiens (human)	Inhibitor			PMID:21562760
		GABRA6	9606	Homo sapiens (human)	Inhibitor			PMID:21562760
		GABRB1	9606	Homo sapiens (human)	Inhibitor			PMID:21562760
		GABRB2	9606	Homo sapiens (human)	Inhibitor			PMID:21562760
		GABRB3	9606	Homo sapiens (human)	Inhibitor			PMID:21562760
		GABRD	9606	Homo sapiens (human)	Inhibitor			PMID:21562760
		GABRE	9606	Homo sapiens (human)	Inhibitor			PMID:21562760
		GABRG1	9606	Homo sapiens (human)	Inhibitor			PMID:21562760
		GABRG2	9606	Homo sapiens (human)	Inhibitor			PMID:21562760
		GABRG3	9606	Homo sapiens (human)	Inhibitor			PMID:21562760
		GABRP	9606	Homo sapiens (human)	Inhibitor			PMID:21562760
		GABRQ	9606	Homo sapiens (human)	Inhibitor			PMID:21562760
		CYP3A4	9606	Homo sapiens (human)	Substrate|Inducer			PMID:14561525|PMID:18725509
		CYP2C8	9606	Homo sapiens (human)	Inhibitor			PMID:26721703|PMID:16645869|PMID:15601807
		HSD3B2	9606	Homo sapiens (human)	Inhibitor			PMID:10372718
		CYP2C9	9606	Homo sapiens (human)	Inhibitor			PMID:16645869|PMID:12899669
		ABCB1	9606	Homo sapiens (human)	Inhibitor			PMID:15061868|PMID:7645952
		ALB	9606	Homo sapiens (human)	Binder			PMID:6457935
gestodene
		PGR	9606	Homo sapiens (human)	Binder|Activator			PMID:15697108
		CYP3A4	9606	Homo sapiens (human)	Substrate|Inhibitor			PMID:11012556|PMID:15762770
		CYP2C19	9606	Homo sapiens (human)	Inhibitor			PMID:12899669
		CYP3A5	9606	Homo sapiens (human)	Inhibitor
		CYP3A7	9606	Homo sapiens (human)	Inhibitor
Spironolactone
		NR3C2	9606	Homo sapiens (human)	Antagonist			PMID:14664717|PMID:11791081|PMID:15128471|PMID:11752352|PMID:15947888|PMID:15554912|PMID:15808807|PMID:14978157
		NR3C1	9606	Homo sapiens (human)	Antagonist			PMID:20650892|PMID:14664717
		AR	9606	Homo sapiens (human)	Antagonist			PMID:32119308|PMID:18819053|PMID:15947888|PMID:28024992
		PGR	9606	Homo sapiens (human)	Agonist			PMID:20650892|PMID:6849751
		ESR1	9606	Homo sapiens (human)	Agonist			PMID:7391714|PMID:6849751
		ESR2	9606	Homo sapiens (human)	Agonist			PMID:7391714|PMID:6849751
		NR1I2	9606	Homo sapiens (human)	Agonist			PMID:16054614
		CACNA1C	9606	Homo sapiens (human)	Inhibitor			PMID:2162139|PMID:3427267|PMID:10942165
		CACNA1D	9606	Homo sapiens (human)	Inhibitor			PMID:2162139|PMID:3427267|PMID:10942165
		CACNA1F	9606	Homo sapiens (human)	Inhibitor			PMID:2162139|PMID:3427267|PMID:10942165
		CACNA1S	9606	Homo sapiens (human)	Inhibitor			PMID:2162139|PMID:3427267|PMID:10942165
		CACNB1	9606	Homo sapiens (human)	Inhibitor			PMID:2162139|PMID:3427267|PMID:10942165
		CACNB2	9606	Homo sapiens (human)	Inhibitor			PMID:2162139|PMID:3427267|PMID:10942165
		CACNB3	9606	Homo sapiens (human)	Inhibitor			PMID:2162139|PMID:3427267|PMID:10942165
		CACNB4	9606	Homo sapiens (human)	Inhibitor			PMID:2162139|PMID:3427267|PMID:10942165
		CACNA1A	9606	Homo sapiens (human)	Inhibitor			PMID:2162139|PMID:3427267|PMID:10942165
		CYP11B1	9606	Homo sapiens (human)	Inducer			PMID:11996015|PMID:976190
		CYP2C8	9606	Homo sapiens (human)	Inhibitor			PMID:26721703|PMID:15601807
		CYP11B2	9606	Homo sapiens (human)	Inhibitor			PMID:976190
		ABCC2	9606	Homo sapiens (human)	Inducer			PMID:12011477
		ABCB1	9606	Homo sapiens (human)	Inducer			PMID:21459122
		SLCO1A2	9606	Homo sapiens (human)	Inhibitor			PMID:8779893
		ABCB11	9606	Homo sapiens (human)	Substrate			PMID:24014644
		ALB	9606	Homo sapiens (human)	Binder			PMID:9144743
		ORM1	9606	Homo sapiens (human)	Binder			PMID:9144743
		ORM2	9606	Homo sapiens (human)	Binder			PMID:9144743
Finasteride		SRD5A2	9606	Homo sapiens (human)	Inhibitor			PMID:19543428|PMID:12670724|PMID:20460827|PMID:16019620|PMID:12773767|PMID:19707263|PMID:16818707
		SRD5A1	9606	Homo sapiens (human)	Inhibitor			PMID:20460827|PMID:7734398|PMID:8117686|PMID:19707263|PMID:1314830
		AKR1D1	9606	Homo sapiens (human)	Inhibitor			PMID:19515843
		CYP3A4	9606	Homo sapiens (human)	Substrate			PMID:8654202|PMID:21142863
		CYP3A5	9606	Homo sapiens (human)	Substrate
		CYP3A7	9606	Homo sapiens (human)	Substrate
		Slc12a5	10090	Mus musculus (house mouse)	Modulator			PMID:24861264
Letrozole
		CYP19A1	9606	Homo sapiens (human)	Antagonist			PMID:10388095|PMID:14505258|PMID:15026471|PMID:11752352
		CYP2C19	9606	Homo sapiens (human)	Inhibitor
		UGT2B7	9606	Homo sapiens (human)	Substrate			PMID:23965986
		CYP3A4	9606	Homo sapiens (human)	Substrate			PMID:17912633|PMID:19198839
		CYP2A6	9606	Homo sapiens (human)	Substrate|Inhibitor			PMID:17912633|PMID:30094551|PMID:11678779|PMID:19198839
		CYP19A1	9606	Homo sapiens (human)	Inhibitor			PMID:15642164|PMID:9815951|PMID:16330141
		ABCB1	9606	Homo sapiens (human)	Substrate			PMID:23712697
		ALB	9606	Homo sapiens (human)	Binder			PMID:17912633

## Sheet: S2.drug target with CTD
Ethinyl Estradiol	KLK2	[cyproterone acetate co-treated with ethinyl estradiol] results in decreased expression of KLK2 protein
Ethinyl Estradiol	KLK3	[cyproterone acetate co-treated with ethinyl estradiol] results in decreased expression of KLK3 protein
Ethinyl Estradiol	PRL	[cyproterone acetate co-treated with ethinyl estradiol] results in decreased expression of PRL protein
Ethinyl Estradiol	FSHB	[ethinyl estradiol co-treated with cyproterone acetate] results in decreased expression of FSHB protein
Ethinyl Estradiol	IGF1	[ethinyl estradiol co-treated with cyproterone acetate] results in decreased expression of IGF1 protein
Ethinyl Estradiol	LHB	[ethinyl estradiol co-treated with cyproterone acetate] results in decreased expression of LHB protein
Ethinyl Estradiol	TFRC	[ethinyl estradiol co-treated with cyproterone acetate] results in decreased expression of TFRC protein
Ethinyl Estradiol	CCR1	[ethinyl estradiol co-treated with cyproterone acetate] results in increased expression of CCR1 protein
Ethinyl Estradiol	CCR5	[ethinyl estradiol co-treated with cyproterone acetate] results in increased expression of CCR5 protein
Ethinyl Estradiol	CRP	[ethinyl estradiol co-treated with cyproterone acetate] results in increased expression of CRP protein
Ethinyl Estradiol	CXCR3	[ethinyl estradiol co-treated with cyproterone acetate] results in increased expression of CXCR3 protein
Ethinyl Estradiol	LHB	[ethinyl estradiol co-treated with desogestrel] results in decreased expression of LHB protein|simvastatin promotes the reaction [[ethinyl estradiol co-treated with desogestrel] results in decreased expression of LHB protein]
Ethinyl Estradiol	VCAM1	[ethinyl estradiol co-treated with desogestrel] results in decreased expression of VCAM1 protein|simvastatin promotes the reaction [[ethinyl estradiol co-treated with desogestrel] results in decreased expression of VCAM1 protein]
Ethinyl Estradiol	CD4	[ethinyl estradiol co-treated with dienogest] results in decreased expression of CD4 protein
Ethinyl Estradiol	IGF1	[ethinyl estradiol co-treated with dienogest] results in decreased expression of IGF1 protein|[ethinyl estradiol co-treated with levonorgestrel] results in decreased expression of IGF1 protein
Ethinyl Estradiol	PLAT	[ethinyl estradiol co-treated with dienogest] results in decreased expression of PLAT protein|[ethinyl estradiol co-treated with estradiol valerate-dienogest] results in decreased expression of PLAT protein
Ethinyl Estradiol	FGA	[ethinyl estradiol co-treated with dienogest] results in increased expression of [FGA protein binds to FGB protein binds to FGG protein]|[ethinyl estradiol co-treated with estradiol valerate-dienogest] results in increased expression of [FGA protein binds to FGB protein binds to FGG protein]
Ethinyl Estradiol	FGB	[ethinyl estradiol co-treated with dienogest] results in increased expression of [FGA protein binds to FGB protein binds to FGG protein]|[ethinyl estradiol co-treated with estradiol valerate-dienogest] results in increased expression of [FGA protein binds to FGB protein binds to FGG protein]
Ethinyl Estradiol	FGG	[ethinyl estradiol co-treated with dienogest] results in increased expression of [FGA protein binds to FGB protein binds to FGG protein]|[ethinyl estradiol co-treated with estradiol valerate-dienogest] results in increased expression of [FGA protein binds to FGB protein binds to FGG protein]
Ethinyl Estradiol	F2	[ethinyl estradiol co-treated with dienogest] results in increased expression of F2 protein|[ethinyl estradiol co-treated with estradiol valerate-dienogest] results in increased expression of F2 protein
Ethinyl Estradiol	CYP17A1	[ethinyl estradiol co-treated with drospirenone] results in decreased activity of CYP17A1 protein
Ethinyl Estradiol	NOS2	[ethinyl estradiol co-treated with drospirenone] results in decreased expression of NOS2 mRNA
Ethinyl Estradiol	HSPD1	[ethinyl estradiol co-treated with drospirenone] results in increased expression of HSPD1 mRNA
Ethinyl Estradiol	SERPINA6	[ethinyl estradiol co-treated with drospirenone] results in increased expression of SERPINA6 protein
Ethinyl Estradiol	SHBG	[ethinyl estradiol co-treated with drospirenone] results in increased expression of SHBG protein
Ethinyl Estradiol	PROS1	[ethinyl estradiol co-treated with estradiol valerate-dienogest] results in decreased expression of PROS1 protein|[ethinyl estradiol co-treated with dienogest] results in decreased expression of PROS1 protein
Ethinyl Estradiol	SERPINE1	[ethinyl estradiol co-treated with estradiol valerate-dienogest] results in decreased expression of SERPINE1 protein|[ethinyl estradiol co-treated with dienogest] results in decreased expression of SERPINE1 protein
Ethinyl Estradiol	PROC	[ethinyl estradiol co-treated with estradiol valerate-dienogest] results in increased activity of PROC protein|[ethinyl estradiol co-treated with levonorgestrel] results in increased activity of PROC protein|[ethinyl estradiol co-treated with dienogest] results in increased activity of PROC protein
Ethinyl Estradiol	F7	[ethinyl estradiol co-treated with estradiol valerate-dienogest] results in increased expression of F7 protein|[ethinyl estradiol co-treated with dienogest] results in increased expression of F7 protein
Ethinyl Estradiol	F10	[ethinyl estradiol co-treated with gestodene] affects the activity of F10 protein
Ethinyl Estradiol	F8	[ethinyl estradiol co-treated with gestodene] affects the activity of F8 protein
Ethinyl Estradiol	PROC	[ethinyl estradiol co-treated with gestodene] affects the expression of PROC protein
Ethinyl Estradiol	PROS1	[ethinyl estradiol co-treated with gestodene] affects the expression of PROS1 protein
Ethinyl Estradiol	CYP1A2	[ethinyl estradiol co-treated with gestodene] results in decreased activity of CYP1A2 protein|[[ethinyl estradiol co-treated with gestodene] results in decreased activity of CYP1A2 protein] which results in decreased metabolism of tizanidine
Ethinyl Estradiol	F2	[ethinyl estradiol co-treated with gestodene] results in decreased activity of F2 protein
Ethinyl Estradiol	PROS1	[ethinyl estradiol co-treated with gestodene] results in decreased activity of PROS1 protein
Ethinyl Estradiol	SERPINC1	[ethinyl estradiol co-treated with gestodene] results in decreased activity of SERPINC1 protein
Ethinyl Estradiol	F2	[ethinyl estradiol co-treated with gestodene] results in decreased expression of F2 protein
Ethinyl Estradiol	PROS1	[ethinyl estradiol co-treated with gestodene] results in decreased expression of PROS1 protein
Ethinyl Estradiol	THBD	[ethinyl estradiol co-treated with gestodene] results in decreased expression of THBD protein|ethinyl estradiol results in decreased expression of THBD protein
Ethinyl Estradiol	PLG	[ethinyl estradiol co-treated with gestodene] results in increased activity of PLG protein
Ethinyl Estradiol	PROC	[ethinyl estradiol co-treated with gestodene] results in increased activity of PROC protein
Ethinyl Estradiol	SERPINE1	[ethinyl estradiol co-treated with gestodene] results in increased activity of SERPINE1 protein
Ethinyl Estradiol	FGA	[ethinyl estradiol co-treated with gestodene] results in increased expression of [FGA protein binds to FGB protein binds to FGG protein]
Ethinyl Estradiol	FGB	[ethinyl estradiol co-treated with gestodene] results in increased expression of [FGA protein binds to FGB protein binds to FGG protein]
Ethinyl Estradiol	FGG	[ethinyl estradiol co-treated with gestodene] results in increased expression of [FGA protein binds to FGB protein binds to FGG protein]
Ethinyl Estradiol	CP	[ethinyl estradiol co-treated with gestodene] results in increased expression of CP protein
Ethinyl Estradiol	CRP	[ethinyl estradiol co-treated with gestodene] results in increased expression of CRP protein
Ethinyl Estradiol	F7	[ethinyl estradiol co-treated with gestodene] results in increased expression of F7 protein
Ethinyl Estradiol	FN1	[ethinyl estradiol co-treated with gestodene] results in increased expression of FN1 protein
Ethinyl Estradiol	PROC	[ethinyl estradiol co-treated with gestodene] results in increased expression of PROC
Ethinyl Estradiol	PROC	[ethinyl estradiol co-treated with gestodene] results in increased expression of PROC protein|[ethinyl estradiol co-treated with norgestimate] results in increased expression of PROC protein
Ethinyl Estradiol	PROS1	[ethinyl estradiol co-treated with gestodene] results in increased expression of PROS1
Ethinyl Estradiol	SERPIND1	[ethinyl estradiol co-treated with gestodene] results in increased expression of SERPIND1
Ethinyl Estradiol	SHBG	[ethinyl estradiol co-treated with gestodene] results in increased expression of SHBG protein
Ethinyl Estradiol	VWF	[ethinyl estradiol co-treated with gestodene] results in increased expression of VWF protein
Ethinyl Estradiol	PROS1	[ethinyl estradiol co-treated with levonorgestrel] results in decreased activity of PROS1 protein
Ethinyl Estradiol	SERPINC1	[ethinyl estradiol co-treated with levonorgestrel] results in decreased activity of SERPINC1 protein|[ethinyl estradiol co-treated with estradiol valerate-dienogest] results in decreased activity of SERPINC1 protein|[ethinyl estradiol co-treated with dienogest] results in decreased activity of SERPINC1 protein
Ethinyl Estradiol	SERPINE1	[ethinyl estradiol co-treated with levonorgestrel] results in decreased activity of SERPINE1 protein
Ethinyl Estradiol	F7	[ethinyl estradiol co-treated with levonorgestrel] results in decreased expression of F7 protein
Ethinyl Estradiol	FSHB	[ethinyl estradiol co-treated with levonorgestrel] results in decreased expression of FSHB protein
Ethinyl Estradiol	GAS6	[ethinyl estradiol co-treated with levonorgestrel] results in decreased expression of GAS6 protein
Ethinyl Estradiol	LHB	[ethinyl estradiol co-treated with levonorgestrel] results in decreased expression of LHB protein
Ethinyl Estradiol	PLAT	[ethinyl estradiol co-treated with levonorgestrel] results in decreased expression of PLAT protein
Ethinyl Estradiol	SERPINC1	[ethinyl estradiol co-treated with levonorgestrel] results in decreased expression of SERPINC1 protein
Ethinyl Estradiol	SERPINE1	[ethinyl estradiol co-treated with levonorgestrel] results in decreased expression of SERPINE1 protein
Ethinyl Estradiol	VCAM1	[ethinyl estradiol co-treated with levonorgestrel] results in decreased expression of VCAM1 protein
Ethinyl Estradiol	FGA	[ethinyl estradiol co-treated with levonorgestrel] results in increased expression of [FGA protein binds to FGB protein binds to FGG protein]
Ethinyl Estradiol	FGB	[ethinyl estradiol co-treated with levonorgestrel] results in increased expression of [FGA protein binds to FGB protein binds to FGG protein]
Ethinyl Estradiol	FGG	[ethinyl estradiol co-treated with levonorgestrel] results in increased expression of [FGA protein binds to FGB protein binds to FGG protein]
Ethinyl Estradiol	AGT	[ethinyl estradiol co-treated with levonorgestrel] results in increased expression of AGT protein|[ethinyl estradiol co-treated with ST 1435] results in increased expression of AGT protein
Ethinyl Estradiol	APOB	[ethinyl estradiol co-treated with levonorgestrel] results in increased expression of APOB protein
Ethinyl Estradiol	CRP	[ethinyl estradiol co-treated with levonorgestrel] results in increased expression of CRP protein
Ethinyl Estradiol	F8	[ethinyl estradiol co-treated with levonorgestrel] results in increased expression of F8 protein|[ethinyl estradiol co-treated with gestodene] results in increased expression of F8 protein|[ethinyl estradiol co-treated with norgestimate] results in increased expression of F8 protein
Ethinyl Estradiol	GH1	[ethinyl estradiol co-treated with levonorgestrel] results in increased expression of GH1 protein
Ethinyl Estradiol	PLG	[ethinyl estradiol co-treated with levonorgestrel] results in increased expression of PLG protein
Ethinyl Estradiol	PROC	[ethinyl estradiol co-treated with levonorgestrel] results in increased expression of PROC protein
Ethinyl Estradiol	SERPINA5	[ethinyl estradiol co-treated with levonorgestrel] results in increased expression of SERPINA5 protein
Ethinyl Estradiol	SHBG	[ethinyl estradiol co-treated with levonorgestrel] results in increased expression of SHBG protein
Ethinyl Estradiol	TNF	[ethinyl estradiol co-treated with levonorgestrel] results in increased expression of TNF protein
Ethinyl Estradiol	VCAM1	[ethinyl estradiol co-treated with norethindrone acetate] results in decreased expression of VCAM1 protein
Ethinyl Estradiol	CRP	[ethinyl estradiol co-treated with norethindrone acetate] results in increased expression of CRP protein
Ethinyl Estradiol	FGA	[ethinyl estradiol co-treated with norethindrone] results in increased expression of [FGA protein binds to FGB protein binds to FGG protein]
Ethinyl Estradiol	FGB	[ethinyl estradiol co-treated with norethindrone] results in increased expression of [FGA protein binds to FGB protein binds to FGG protein]
Ethinyl Estradiol	FGG	[ethinyl estradiol co-treated with norethindrone] results in increased expression of [FGA protein binds to FGB protein binds to FGG protein]
Ethinyl Estradiol	CYP1A2	[ethinyl estradiol co-treated with norgestimate] results in decreased activity of CYP1A2 protein
Ethinyl Estradiol	CYP2C19	[ethinyl estradiol co-treated with norgestimate] results in decreased activity of CYP2C19 protein
Ethinyl Estradiol	PROS1	[ethinyl estradiol co-treated with norgestimate] results in decreased expression of PROS1 protein|[ethinyl estradiol co-treated with levonorgestrel] results in decreased expression of PROS1 protein
Ethinyl Estradiol	SERPINC1	[ethinyl estradiol co-treated with norgestimate] results in decreased expression of SERPINC1 protein|[ethinyl estradiol co-treated with gestodene] results in decreased expression of SERPINC1 protein
Ethinyl Estradiol	PLAT	[ethinyl estradiol co-treated with norgestimate] results in increased activity of PLAT protein|[ethinyl estradiol co-treated with norgestimate] results in decreased expression of PLAT protein|[ethinyl estradiol co-treated with levonorgestrel] results in increased activity of PLAT protein|[ethinyl estradiol co-treated with gestodene] results in increased activity of PLAT protein|[ethinyl estradiol…
Ethinyl Estradiol	FGA	[ethinyl estradiol co-treated with norgestimate] results in increased expression of [FGA protein binds to FGB protein binds to FGG protein]
Ethinyl Estradiol	FGB	[ethinyl estradiol co-treated with norgestimate] results in increased expression of [FGA protein binds to FGB protein binds to FGG protein]
Ethinyl Estradiol	FGG	[ethinyl estradiol co-treated with norgestimate] results in increased expression of [FGA protein binds to FGB protein binds to FGG protein]
Ethinyl Estradiol	CRP	[ethinyl estradiol co-treated with norgestimate] results in increased expression of CRP protein
Ethinyl Estradiol	F7	[ethinyl estradiol co-treated with norgestimate] results in increased expression of F7 protein|[ethinyl estradiol co-treated with levonorgestrel] results in increased expression of F7 protein
Ethinyl Estradiol	PLG	[ethinyl estradiol co-treated with norgestimate] results in increased expression of PLG protein|[ethinyl estradiol co-treated with gestodene] results in increased expression of PLG protein
Ethinyl Estradiol	SERPINA6	[ethinyl estradiol co-treated with norgestimate] results in increased expression of SERPINA6 protein
Ethinyl Estradiol	SERPINA7	[ethinyl estradiol co-treated with norgestimate] results in increased expression of SERPINA7 protein
Ethinyl Estradiol	SHBG	[ethinyl estradiol co-treated with norgestimate] results in increased expression of SHBG protein
Ethinyl Estradiol	LDLR	[levonorgestrel co-treated with ethinyl estradiol] results in decreased expression of LDLR protein|[desogestrel co-treated with ethinyl estradiol] results in increased expression of LDLR protein|ethinyl estradiol results in increased expression of LDLR protein
Ethinyl Estradiol	CYP1A1	Ethinyl estradiol results in decreased expression of CYP1A1 mrna|cadmium chloride inhibits the reaction [ethinyl estradiol results in decreased expression of CYP1A1 mrna]|[ethinyl estradiol co-treated with cadmium chloride] results in decreased expression of CYP1A1 mRNA
Ethinyl Estradiol	F2	Ethinyl estradiol results in increased expression of F2 protein|[ethinyl estradiol co-treated with gestodene] results in increased expression of F2 protein
Levonorgestrel	SERPINC1	[ethinyl estradiol co-treated with levonorgestrel] results in decreased activity of SERPINC1 protein
Levonorgestrel	SERPINE1	[ethinyl estradiol co-treated with levonorgestrel] results in decreased activity of SERPINE1 protein
Levonorgestrel	F7	[ethinyl estradiol co-treated with levonorgestrel] results in decreased expression of F7 protein
Levonorgestrel	FSHB	[ethinyl estradiol co-treated with levonorgestrel] results in decreased expression of FSHB protein
Levonorgestrel	GAS6	[ethinyl estradiol co-treated with levonorgestrel] results in decreased expression of GAS6 protein
Levonorgestrel	IGF1	[ethinyl estradiol co-treated with levonorgestrel] results in decreased expression of IGF1 protein
Levonorgestrel	LHB	[ethinyl estradiol co-treated with levonorgestrel] results in decreased expression of LHB protein
Levonorgestrel	PLAT	[ethinyl estradiol co-treated with levonorgestrel] results in decreased expression of PLAT protein
Levonorgestrel	PROS1	[ethinyl estradiol co-treated with levonorgestrel] results in decreased expression of PROS1 protein
Levonorgestrel	SERPINC1	[ethinyl estradiol co-treated with levonorgestrel] results in decreased expression of SERPINC1 protein
Levonorgestrel	SERPINE1	[ethinyl estradiol co-treated with levonorgestrel] results in decreased expression of SERPINE1 protein
Levonorgestrel	VCAM1	[ethinyl estradiol co-treated with levonorgestrel] results in decreased expression of VCAM1 protein
Levonorgestrel	PLAT	[ethinyl estradiol co-treated with levonorgestrel] results in increased activity of PLAT protein
Levonorgestrel	PROC	[ethinyl estradiol co-treated with levonorgestrel] results in increased activity of PROC protein
Levonorgestrel	FGA	[ethinyl estradiol co-treated with levonorgestrel] results in increased expression of [FGA protein binds to FGB protein binds to FGG protein]
Levonorgestrel	FGB	[ethinyl estradiol co-treated with levonorgestrel] results in increased expression of [FGA protein binds to FGB protein binds to FGG protein]
Levonorgestrel	FGG	[ethinyl estradiol co-treated with levonorgestrel] results in increased expression of [FGA protein binds to FGB protein binds to FGG protein]
Levonorgestrel	AGT	[ethinyl estradiol co-treated with levonorgestrel] results in increased expression of AGT protein
Levonorgestrel	APOB	[ethinyl estradiol co-treated with levonorgestrel] results in increased expression of APOB protein
Levonorgestrel	CRP	[ethinyl estradiol co-treated with levonorgestrel] results in increased expression of CRP protein
Levonorgestrel	F7	[ethinyl estradiol co-treated with levonorgestrel] results in increased expression of F7 protein
Levonorgestrel	F8	[ethinyl estradiol co-treated with levonorgestrel] results in increased expression of F8 protein
Levonorgestrel	GH1	[ethinyl estradiol co-treated with levonorgestrel] results in increased expression of GH1 protein
Levonorgestrel	PLG	[ethinyl estradiol co-treated with levonorgestrel] results in increased expression of PLG protein
Levonorgestrel	PROC	[ethinyl estradiol co-treated with levonorgestrel] results in increased expression of PROC protein
Levonorgestrel	SERPINA5	[ethinyl estradiol co-treated with levonorgestrel] results in increased expression of SERPINA5 protein
Levonorgestrel	SHBG	[ethinyl estradiol co-treated with levonorgestrel] results in increased expression of SHBG protein
Levonorgestrel	TNF	[ethinyl estradiol co-treated with levonorgestrel] results in increased expression of TNF protein
Levonorgestrel	LDLR	[levonorgestrel co-treated with ethinyl estradiol] results in decreased expression of LDLR protein|levonorgestrel affects the expression of LDLR protein
Desogestrel	LDLR	Desogestrel results in increased expression of LDLR protein|[desogestrel co-treated with ethinyl estradiol] results in increased expression of LDLR protein
Desogestrel	LHB	[ethinyl estradiol co-treated with desogestrel] results in decreased expression of LHB protein|simvastatin promotes the reaction [[ethinyl estradiol co-treated with desogestrel] results in decreased expression of LHB protein]
Desogestrel	VCAM1	[ethinyl estradiol co-treated with desogestrel] results in decreased expression of VCAM1 protein|simvastatin promotes the reaction [[ethinyl estradiol co-treated with desogestrel] results in decreased expression of VCAM1 protein]
Cyproterone acetate	CCR1	[ethinyl estradiol co-treated with cyproterone acetate] results in increased expression of CCR1 protein
Cyproterone acetate	CCR5	[ethinyl estradiol co-treated with cyproterone acetate] results in increased expression of CCR5 protein
Cyproterone acetate	CRP	[ethinyl estradiol co-treated with cyproterone acetate] results in increased expression of CRP protein
Cyproterone acetate	CXCR3	[ethinyl estradiol co-treated with cyproterone acetate] results in increased expression of CXCR3 protein
Cyproterone acetate	FSHB	[ethinyl estradiol co-treated with cyproterone acetate] results in decreased expression of FSHB protein
Cyproterone acetate	IGF1	[ethinyl estradiol co-treated with cyproterone acetate] results in decreased expression of IGF1 protein
Cyproterone acetate	LHB	[ethinyl estradiol co-treated with cyproterone acetate] results in decreased expression of LHB protein
Cyproterone acetate	PRL	[cyproterone acetate co-treated with ethinyl estradiol] results in decreased expression of PRL protein
Cyproterone acetate	TFRC	[ethinyl estradiol co-treated with cyproterone acetate] results in decreased expression of TFRC protein
Drospirenone	CYP17A1	[ethinyl estradiol co-treated with drospirenone] results in decreased activity of CYP17A1 protein
Drospirenone	HSPD1	[ethinyl estradiol co-treated with drospirenone] results in increased expression of HSPD1 mRNA
Drospirenone	NOS2	[ethinyl estradiol co-treated with drospirenone] results in decreased expression of NOS2 mRNA
Drospirenone	SERPINA6	[ethinyl estradiol co-treated with drospirenone] results in increased expression of SERPINA6 protein
Drospirenone	SHBG	[ethinyl estradiol co-treated with drospirenone] results in increased expression of SHBG protein
Dienogest	CD4	[ethinyl estradiol co-treated with dienogest] results in decreased expression of CD4 protein
Dienogest	CRP	[estradiol co-treated with dienogest] results in increased expression of CRP protein
Dienogest	F2	[ethinyl estradiol co-treated with dienogest] results in increased expression of F2 protein
Dienogest	F7	[ethinyl estradiol co-treated with dienogest] results in increased expression of F7 protein
Dienogest	FGA	[ethinyl estradiol co-treated with dienogest] results in increased expression of [FGA protein binds to FGB protein binds to FGG protein]
Dienogest	FGB	[ethinyl estradiol co-treated with dienogest] results in increased expression of [FGA protein binds to FGB protein binds to FGG protein]
Dienogest	FGG	[ethinyl estradiol co-treated with dienogest] results in increased expression of [FGA protein binds to FGB protein binds to FGG protein]
Dienogest	IGF1	[ethinyl estradiol co-treated with dienogest] results in decreased expression of IGF1 protein
Dienogest	PLAT	[ethinyl estradiol co-treated with dienogest] results in decreased expression of PLAT protein
Dienogest	PROC	[ethinyl estradiol co-treated with dienogest] results in increased activity of PROC protein
Dienogest	PROS1	[ethinyl estradiol co-treated with dienogest] results in decreased expression of PROS1 protein
Dienogest	SERPINC1	[ethinyl estradiol co-treated with dienogest] results in decreased activity of SERPINC1 protein
Dienogest	SERPINE1	[ethinyl estradiol co-treated with dienogest] results in decreased expression of SERPINE1 protein
Medroxyprogesterone acetate	LCN2	[estradiol co-treated with medroxyprogesterone acetate] results in decreased expression of LCN2 mRNA
Medroxyprogesterone acetate	PDGFA	[estradiol co-treated with medroxyprogesterone acetate] results in decreased secretion of [PDGFA protein binds to PDGFB protein]
Medroxyprogesterone acetate	PDGFB	[estradiol co-treated with medroxyprogesterone acetate] results in decreased secretion of [PDGFA protein binds to PDGFB protein]
Medroxyprogesterone acetate	TNF	[estradiol co-treated with medroxyprogesterone acetate] results in decreased secretion of TNF protein
Medroxyprogesterone acetate	SOD1	[estradiol co-treated with medroxyprogesterone acetate] results in increased activity of SOD1 protein|[estradiol co-treated with medroxyprogesterone acetate] results in increased expression of SOD1 mRNA
Medroxyprogesterone acetate	IGFBP1	[estradiol co-treated with medroxyprogesterone acetate] results in increased expression of IGFBP1
Medroxyprogesterone acetate	IGFBP1	[estradiol co-treated with medroxyprogesterone acetate] results in increased expression of IGFBP1 mrna|estradiol promotes the reaction [medroxyprogesterone acetate results in increased expression of IGFBP1 mrna]|[estradiol deficiency co-treated with medroxyprogesterone acetate deficiency] results in increased expression of IGFBP1 mrna|[estradiol deficiency co-treated with medroxyprogesterone acet…
Medroxyprogesterone acetate	PRL	[estradiol co-treated with medroxyprogesterone acetate] results in increased expression of PRL mrna|dinoprostone promotes the reaction [[estradiol co-treated with medroxyprogesterone acetate] results in increased expression of PRL mrna]
Medroxyprogesterone acetate	SOD2	[estradiol co-treated with medroxyprogesterone acetate] results in increased expression of SOD2 mrna|[estradiol co-treated with medroxyprogesterone acetate] results in increased activity of SOD2 protein|protein kinase inhibitor peptide inhibits the reaction [[estradiol co-treated with medroxyprogesterone acetate] results in increased activity of SOD2 protein]
Gestodene	CYP1A2	[ethinyl estradiol co-treated with gestodene] results in decreased activity of CYP1A2 protein|[[ethinyl estradiol co-treated with gestodene] results in decreased activity of CYP1A2 protein] which results in decreased metabolism of tizanidine
Gestodene	PLAT	[ethinyl estradiol co-treated with gestodene] results in increased activity of PLAT protein|[ethinyl estradiol co-treated with gestodene] results in decreased expression of PLAT protein
Gestodene	CP	[ethinyl estradiol co-treated with gestodene] results in increased expression of CP protein
Gestodene	CRP	[ethinyl estradiol co-treated with gestodene] results in increased expression of CRP protein
Gestodene	F10	[ethinyl estradiol co-treated with gestodene] affects the activity of F10 protein
Gestodene	F2	[ethinyl estradiol co-treated with gestodene] results in decreased activity of F2 protein
Gestodene	F2	[ethinyl estradiol co-treated with gestodene] results in decreased expression of F2 protein
Gestodene	F2	[ethinyl estradiol co-treated with gestodene] results in increased expression of F2 protein
Gestodene	F7	[ethinyl estradiol co-treated with gestodene] results in increased expression of F7 protein
Gestodene	F8	[ethinyl estradiol co-treated with gestodene] affects the activity of F8 protein
Gestodene	F8	[ethinyl estradiol co-treated with gestodene] results in increased expression of F8 protein
Gestodene	FGA	[ethinyl estradiol co-treated with gestodene] results in increased expression of [FGA protein binds to FGB protein binds to FGG protein]
Gestodene	FGB	[ethinyl estradiol co-treated with gestodene] results in increased expression of [FGA protein binds to FGB protein binds to FGG protein]
Gestodene	FGG	[ethinyl estradiol co-treated with gestodene] results in increased expression of [FGA protein binds to FGB protein binds to FGG protein]
Gestodene	FN1	[ethinyl estradiol co-treated with gestodene] results in increased expression of FN1 protein
Gestodene	PLG	[ethinyl estradiol co-treated with gestodene] results in increased activity of PLG protein
Gestodene	PLG	[ethinyl estradiol co-treated with gestodene] results in increased expression of PLG protein
Gestodene	PROC	[ethinyl estradiol co-treated with gestodene] affects the expression of PROC protein
Gestodene	PROC	[ethinyl estradiol co-treated with gestodene] results in increased activity of PROC protein
Gestodene	PROC	[ethinyl estradiol co-treated with gestodene] results in increased expression of PROC
Gestodene	PROC	[ethinyl estradiol co-treated with gestodene] results in increased expression of PROC protein
Gestodene	PROS1	[ethinyl estradiol co-treated with gestodene] affects the expression of PROS1 protein
Gestodene	PROS1	[ethinyl estradiol co-treated with gestodene] results in decreased activity of PROS1 protein
Gestodene	PROS1	[ethinyl estradiol co-treated with gestodene] results in decreased expression of PROS1 protein
Gestodene	PROS1	[ethinyl estradiol co-treated with gestodene] results in increased expression of PROS1
Gestodene	SERPINC1	[ethinyl estradiol co-treated with gestodene] results in decreased activity of SERPINC1 protein
Gestodene	SERPINC1	[ethinyl estradiol co-treated with gestodene] results in decreased expression of SERPINC1 protein
Gestodene	SERPIND1	[ethinyl estradiol co-treated with gestodene] results in increased expression of SERPIND1
Gestodene	SERPINE1	[ethinyl estradiol co-treated with gestodene] results in increased activity of SERPINE1 protein
Gestodene	SHBG	[ethinyl estradiol co-treated with gestodene] results in increased expression of SHBG protein
Gestodene	THBD	[ethinyl estradiol co-treated with gestodene] results in decreased expression of THBD protein
Gestodene	VWF	[ethinyl estradiol co-treated with gestodene] results in increased expression of VWF protein
